# Supplementary material for: Investigation and Analysis of Pesticide Residues in Four Common Vegetables and Risk Assessment of Dietary Exposure in Ceramic Capital, China
Source: Molecules. 2022 Oct 4;27(19):6562. doi: 10.3390/molecules27196562 (PMC9571922; doi:10.3390/molecules27196562)
Supplement: Supplementary file 1 [file molecules-27-06562-s001.zip]

Archive with 1 entries (1 files):
- molecules-1892395-supplementary.pdf
